# Supplementary material for: miR-155-5p upregulation ameliorates myocardial insulin resistance via mTOR signaling in chronic alcohol drinking rats
Source: PeerJ. 2021 Apr 5;9:e10920. doi: 10.7717/peerj.10920 (PMC8029671; doi:10.7717/peerj.10920)
Supplement: Supplemental Information 4 [file peerj-09-10920-s004.zip]

Archive with 4 entries (3 files):
- raw numeric data for figures English version/
- raw numeric data for figures English version/B-ultrasound statistics.xls
- raw numeric data for figures English version/Part1 PCR control andmodel.xls
- raw numeric data for figures English version/part2 PCR mir-155 and AAV NC.xls
