# Supplementary material for: miR-155-5p upregulation ameliorates myocardial insulin resistance via mTOR signaling in chronic alcohol drinking rats
Source: PeerJ. 2021 Apr 5;9:e10920. doi: 10.7717/peerj.10920 (PMC8029671; doi:10.7717/peerj.10920)
Supplement: Supplemental Information 4 [file peerj-09-10920-s004.zip › raw numeric data for figures English version/B-ultrasound statistics.xls]

## Sheet: Sheet1
		LVIDd（cm）	LVIDs（cm）	EF%	FS%	LVPWd（cm）	LVPWs（cm）	EDV(cm)	SV(cm)			LVIDd（cm）	0.72	0.72	0.6	0.82	0.77	0.74
	control-1	0.72	0.38	85	46.9	0.26	0.29	0.38	0.32			LVIDs（cm）	0.38	0.46	0.38	0.49	0.4	0.4
	control-2	0.72	0.46	74	36.2	0.26	0.34	0.4	0.34			EDV(cm)	0.38	0.4	0.46	0.54	0.22	0.38
	control-3	0.6	0.38	73.7	35.9	0.22	0.31	0.46	0.39			SV(cm)	0.32	0.34	0.39	0.42	0.16	0.28
	C-4	0.82	0.49	78	39.6	0.26	0.31	0.54	0.42			LVPWd（cm）	0.26	0.26	0.22	0.26	0.26	0.26
	C-5	0.77	0.4	85.9	48	0.26	0.35	0.22	0.16			LVPWs（cm）	0.29	0.34	0.31	0.31	0.35	0.37
	C-6	0.74	0.4	84.1	45.8	0.26	0.37	0.38	0.28			EF%	0.85	0.74	0.737	0.78	0.859	0.841
	mean	0.728333	0.418333	80.1167	42.0667	0.253333	0.328333					FS%	0.469	0.362	0.359	0.396	0.48	0.458
					SD	0.0163299	0.0299444
	model-1	0.82	0.4	88.2	50.9	0.35	0.55	0.54	0.48			LVIDd（cm）	0.82	0.91	0.92	0.79	0.77	0.82
	model-2	0.91	0.46	87	49.4	0.27	0.4	0.76	0.66			LVIDs（cm）	0.4	0.46	0.49	0.45	0.44	0.54
	model-3	0.92	0.49	85.5	47.5	0.27	0.37	0.79	0.67			EDV(cm)	0.54	0.76	0.79	0.48	0.46	0.43
	M-4	0.79	0.45	81.6	43.1	0.29	0.38	0.48	0.4			SV(cm)	0.48	0.66	0.67	0.4	0.38	0.4
	M-5	0.77	0.44	81.8	43.3	0.29	0.36	0.46	0.38			LVPWd（cm）	0.35	0.27	0.27	0.29	0.29	0.35
	M-6	0.82	0.54	88.2	50.9	0.35	0.55	0.43	0.4			LVPWs（cm）	0.55	0.4	0.37	0.38	0.36	0.55
	mean	0.838333	0.463333	85.3833	47.5167	0.303333	0.435					EF%	0.882	0.87	0.855	0.816	0.818	0.882
					SD	0.037238	0.0900555					FS%	0.509	0.494	0.475	0.431	0.433	0.509
						P=0.02	p=0.033
					厚度增加%	0.197368	0.324873
			LVIDd（cm）	LVIDs（cm）	EF%	FS%	LVPWd（cm）	LVPWs（cm）	EDV(cm)	SV(cm)
	AAV	A-1	0.61	0.2	96.7	67.9	0.32	0.45	0.23	0.22
		A-2	0.61	0.43	66	30.2	0.22	0.39	0.23	0.15
		A-3	0.75	0.46	76.7	38.5	0.36	0.39	0.42	0.32
		A-4	0.8	0.54	68.4	31.9	0.39	0.49	0.51	0.35
		A-5	0.69	0.4	80.2	41.7	0.23	0.3	0.33	0.27
		A-6	0.74	0.43	80.7	42.2	0.21	0.31	0.4	0.33
		A-7	0.64	0.35	83.8	45.5	0.21	0.33	0.44	0.36
		A-8	0.76	0.44	80.9	42.4	0.36	0.37	0.26	0.21
		mean	0.7	0.40625	79.175	42.5375	0.2875	0.37875
	AAV NC	B-1	0.75	0.42	83.3	44.9	0.23	0.34	0.43	0.36
		B-2	0.74	0.43	80.2	41.7	0.2	0.31	0.4	0.32
		B-3	0.76	0.22	97.6	71.2	0.23	0.3	0.44	0.43
		B-4	0.7	0.38	84.2	45.9	0.25	0.27	0.35	0.29
		B-5	0.72	0.4	82	43.5	0.35	0.37	0.37	0.3
		B-6	0.83	0.42	87.5	50	0.25	0.43	0.58	0.5
		B-7	0.74	0.4	83.6	45.3	0.22	0.31	0.4	0.34
		B-8	0.75	0.42	83	44.6	0.33	0.43	0.42	0.35
		mean	0.74875	0.38625	85.175	48.3875	0.2575	0.345
