# Supplementary material for: miR-155-5p upregulation ameliorates myocardial insulin resistance via mTOR signaling in chronic alcohol drinking rats
Source: PeerJ. 2021 Apr 5;9:e10920. doi: 10.7717/peerj.10920 (PMC8029671; doi:10.7717/peerj.10920)
Supplement: Supplemental Information 4 [file peerj-09-10920-s004.zip › raw numeric data for figures English version/Part1 PCR control andmodel.xls]

## Sheet: miR-155-5P
	gene			CT			△CT		△△CT		2-△△CT
sample	U6	miR-155-5P		U6	miR-155-5P		miR-155-5P		miR-155-5P		miR-155-5P
A-1	20.67	24.52
	20.85	24.68		20.66	24.5033		3.84333		0		1
	20.46	24.31
A-2	21.4	25.28
	21.35	25.21		21.3933	25.2233		3.83		-0.0133333		1.00928
	21.43	25.18
A-3	19.92	23.4
	19.34	23.46		19.4567	23.3567		3.9		0.0566667		0.961483
	19.11	23.21
A-4	20.81	24.5
	20.69	24.49		20.7633	24.64		3.87667		0.0333333		0.97716
	20.79	24.93
A-5	19.67	23.5
	19.58	23.35		19.6833	23.4933		3.81		-0.0333333		1.02337
	19.8	23.63
A-6	19.38	23.17
	19.22	23.23		19.3633	23.14		3.77667		-0.0666667		1.04729
	19.49	23.02
B-1	19.55	22.9
	19.51	22.66		19.54	22.76		3.22		-0.623333		1.54043
	19.56	22.72
B-2	18.83	22.31
	18.9	21.97		18.9	22.1367		3.23667		-0.606667		1.52274
	18.97	22.13
B-3	20.65	23.71
	20.4	23.73		20.4533	23.7067		3.25333		-0.59		1.50525
	20.31	23.68
B-4	21.68	25.02
	21.49	24.9		21.5767	24.8433		3.26667		-0.576667		1.4914
	21.56	24.61
B-5	19.98	23.09
	19.84	23.32		19.89	23.14		3.25		-0.593333		1.50873
	19.85	23.01
B-6	20.34	23.55
	19.97	23.47		20.2767	23.55		3.27333		-0.57		1.48452
	20.52	23.63

## Sheet: RHEB
	gene			Ct			△CT		△△CT		2-△△CT
sample	GAPDH	RHEB		GAPDH	RHEB		RHEB		RHEB		RHEB
A-1	18.64	22.36
	18.87	22.5		18.7	22.38		3.68		0		1
	18.59	22.28
A-2	19.63	23.55
	19.87	23.79		19.8033	23.5267		3.72333		0.0433333		0.97041
	19.91	23.24
A-3	18.68	22.2
	18.3	22.18		18.5667	22.25		3.68333		0.00333333		0.997692
	18.72	22.37
A-4	20.05	23.76
	20.12	23.74		20.08	23.7267		3.64667		-0.0333333		1.02337
	20.07	23.68
A-5	19.98	23.71
	19.86	23.54		19.9567	23.6433		3.68667		0.00666667		0.99539
	20.03	23.68
A-6	19.08	22.79
	18.92	22.56		19.0767	22.7833		3.70667		0.0266667		0.981686
	19.23	23
B-1	18.19	21.34
	18.34	21.59		18.23	21.5267		3.29667		-0.383333		1.30435
	18.16	21.65
B-2	19.18	22.47
	19.41	22.62		19.37	22.64		3.27		-0.41		1.32869
	19.52	22.83
B-3	17.69	20.64
	17.73	20.99		17.55	20.8		3.25		-0.43		1.34723
	17.23	20.77
B-4	19.9	22.94
	19.59	23.1		19.6833	23.0033		3.32		-0.36		1.28343
	19.56	22.97
B-5	18.35	21.79
	18.49	21.69		18.3467	21.6067		3.26		-0.42		1.33793
	18.2	21.34
B-6	18.04	21.27
	18.17	21.49		18.1567	21.3967		3.24		-0.44		1.3566
	18.26	21.43

## Sheet: Rictor
	gene			CT			△CT		△△CT		2-△△CT
sample	GAPDH	Rictor		GAPDH	Rictor		Rictor		Rictor		Rictor
A-1	18.64	20.34
	18.87	20.16		18.7	20.1967		1.49667		0		1
	18.59	20.09
A-2	19.63	21.4
	19.87	21.46		19.8033	21.3567		1.55333		0.0566667		0.961483
	19.91	21.21
A-3	18.68	19.8
	18.3	19.89		18.5667	20.0067		1.44		-0.0566667		1.04006
	18.72	20.33
A-4	20.05	21.64
	20.12	21.47		20.08	21.62		1.54		0.0433333		0.97041
	20.07	21.75
A-5	19.98	21.43
	19.86	21.59		19.9567	21.4333		1.47667		-0.02		1.01396
	20.03	21.28
A-6	19.08	20.78
	18.92	20.54		19.0767	20.64		1.56333		0.0666667		0.954842
	19.23	20.6
B-1	18.19	19.59
	18.34	19.24		18.23	19.4133		1.18333		-0.313333		1.24258
	18.16	19.41
B-2	19.18	20.57
	19.41	20.58		19.37	20.5867		1.21667		-0.28		1.21419
	19.52	20.61
B-3	17.69	18.94
	17.73	18.82		17.55	18.7633		1.21333		-0.283333		1.217
	17.23	18.53
B-4	19.9	20.89
	19.59	21.12		19.6833	20.9367		1.25333		-0.243333		1.18372
	19.56	20.8
B-5	18.35	19.61
	18.49	19.53		18.3467	19.61		1.26333		-0.233333		1.17555
	18.2	19.69
B-6	18.04	19.09
	18.17	19.38		18.1567	19.3067		1.15		-0.346667		1.27162
	18.26	19.45

## Sheet: P70S6K2
	gene			CT			△CT=		△△CT		2-△△CT
sample	GAPDH	P70S6K2		GAPDH	P70S6K2		P70S6K2		P70S6K2		P70S6K2
A-1	18.64	25.34
	18.87	25.16		18.7	25.1967		6.49667		0		1
	18.59	25.09
A-2	19.63	26.31
	19.87	26.28		19.8033	26.2967		6.49333		-0.00333333		1.00231
	19.91	26.3
A-3	18.68	24.98
	18.3	25.03		18.5667	24.9633		6.39667		-0.1		1.07177
	18.72	24.88
A-4	20.05	26.44
	20.12	26.67		20.08	26.51		6.43		-0.0666667		1.04729
	20.07	26.42
A-5	19.98	26.3
	19.86	26.26		19.9567	26.5033		6.54667		0.05		0.965936
	20.03	26.95
A-6	19.08	25.63
	18.92	25.51		19.0767	25.5533		6.47667		-0.02		1.01396
	19.23	25.52
B-1	18.19	24.08
	18.34	24.07		18.23	24.0533		5.82333		-0.673333		1.59475
	18.16	24.01
B-2	19.18	25.26
	19.41	25.13		19.37	25.22		5.85		-0.646667		1.56555
	19.52	25.27
B-3	17.69	23.24
	17.73	23.37		17.55	23.3367		5.78667		-0.71		1.6358
	17.23	23.4
B-4	19.9	25.56
	19.59	25.55		19.6833	25.5233		5.84		-0.656667		1.57644
	19.56	25.46
B-5	18.35	24.33
	18.49	24.41		18.3467	24.17		5.82333		-0.673333		1.59475
	18.2	23.77
B-6	18.04	24.2
	18.17	23.8		18.1567	23.9267		5.77		-0.726667		1.65481
	18.26	23.78

## Sheet: total
	Rheb	S6K2	Rictor	miR-155
	1	1	1	1
	0.97041	1.00231	0.961483	1.00928		Rheb	1	0.97041	0.997692	1.02337	0.99539	0.981686	1.30435	1.32869	1.34723	1.28343	1.33793	1.3566
	0.997692	1.07177	1.04006	0.961483		S6K2	1	1.00231	1.07177	1.04729	0.965936	1.01396	1.59475	1.56555	1.6358	1.57644	1.59475	1.65481
	1.02337	1.04729	0.97041	0.97716		Rictor	1	0.961483	1.04006	0.97041	1.01396	0.954842	1.24258	1.21419	1.217	1.18372	1.17555	1.27162
	0.99539	0.965936	1.01396	1.02337
	0.981686	1.01396	0.954842	1.04729
AVERAGE	0.994759	1.01688	0.990126	1.0031
M	1.30435	1.59475	1.24258	1.54043
	1.32869	1.56555	1.21419	1.52274
	1.34723	1.6358	1.217	1.50525
	1.28343	1.57644	1.18372	1.4914
	1.33793	1.59475	1.17555	1.50873
	1.3566	1.65481	1.27162	1.48452
	1.32637	1.60368	1.21744	1.50884
up	0.33336	0.577064	0.229585	0.504182
