# Supplementary material for: miR-155-5p upregulation ameliorates myocardial insulin resistance via mTOR signaling in chronic alcohol drinking rats
Source: PeerJ. 2021 Apr 5;9:e10920. doi: 10.7717/peerj.10920 (PMC8029671; doi:10.7717/peerj.10920)
Supplement: Supplemental Information 4 [file peerj-09-10920-s004.zip › raw numeric data for figures English version/part2 PCR mir-155 and AAV NC.xls]

## Sheet: RHEB
	gene			average Ct			△CT		△△CT		2-△△CT
sample	GAPDH	RHEB		GAPDH	RHEB		RHEB		RHEB		RHEB
A1	17.63	21.59
	17.66	20.95		17.5667	21.1667		3.6		0		1
	17.41	20.96
A2	17.41	21.1
	17.45	21.06		17.4067	21.0833		3.67667		0.0766667		0.948246
	17.36	21.09
A3	18.68	22.35
	18.53	22.14		18.63	22.1		3.47		-0.13		1.09429
	18.68	21.81
A4	18.08	21.35
	17.87	21.55		17.9567	21.3967		3.44		-0.16		1.11729
	17.92	21.29
A5	20.31	24.04
	20.48	23.82		20.4433	24.08		3.63667		0.0366667		0.974905
	20.54	24.38
A6	18.21	21.58
	18.42	21.61		18.2067	21.7033		3.49667		-0.103333		1.07425
	17.99	21.92
A7	18.22	21.9
	18.57	21.99		18.3733	22.0633		3.69		0.09		0.939523
	18.33	22.3
A8	19.34	22.85
	19.35	22.76		19.3533	22.8067		3.45333		-0.146667		1.10701
	19.37	22.81
B1	17.91	21.1
	17.86	20.96		17.88	21.0633		3.18333		-0.416667		1.33484
	17.87	21.13
B2	18.76	21.75
	18.79	21.98		18.7733	21.91		3.13667		-0.463333		1.37872
	18.77	22
B3	17.55	20.75
	17.52	20.66		17.44	20.55		3.11		-0.49		1.40444
	17.25	20.24
B4	19.83	22.61
	19.34	22.86		19.4767	22.6533		3.17667		-0.423333		1.34102
	19.26	22.49
B5	18.86	21.74
	18.82	21.28		18.5867	21.6267		3.04		-0.56		1.47427
	18.08	21.86
B6	20.64	23.69
	20.34	23.58		20.49	23.5433		3.05333		-0.546667		1.46071
	20.49	23.36
B7	17.9	21.19
	17.95	20.66		17.9067	20.9		2.99333		-0.606667		1.52274
	17.87	20.85
B8	19.55	22.64
	19.24	22.57		19.4467	22.6567		3.21		-0.39		1.31039
	19.55	22.76

## Sheet: Rictor
	gene			average Ct			△CT		△△CT		2-△△CT
sample	GAPDH	Rictor		GAPDH	Rictor		Rictor		Rictor		Rictor
A1	17.63	19.28
	17.66	19.34		17.5667	19.3267		1.76		0		1
	17.41	19.36
A2	17.41	19.28												Rictor
	17.45	19.42		17.4067	19.3033		1.89667		0.136667		0.909618			1
	17.36	19.21												0.909618
A3	18.68	20.12												1.04006
	18.53	20.23		18.63	20.3333		1.70333		-0.0566667		1.04006			1.09429
	18.68	20.65												1.02574
A4	18.08	19.75												0.922316
	17.87	19.37		17.9567	19.5867		1.63		-0.13		1.09429			0.968171
	17.92	19.64												1.07177
A5	20.31	22.16												1.23971
	20.48	22.14		20.4433	22.1667		1.72333		-0.0366667		1.02574			1.33176
	20.54	22.2												1.29235
A6	18.21	20.17												1.30435
	18.42	19.95		18.2067	20.0833		1.87667		0.116667		0.922316			1.21139
	17.99	20.13												1.35035
A7	18.22	20.12												1.33176
	18.57	20.18		18.3733	20.18		1.80667		0.0466667		0.968171			1.23971
	18.33	20.24												1.29834
A8	19.34	20.96												1.32562
	19.35	20.92		19.3533	21.0133		1.66		-0.1		1.07177			1.27751
	19.37	21.16												1.29834
B1	17.91	19.58												1.21982
	17.86	19.26		17.88	19.33		1.45		-0.31		1.23971			1.32869
	17.87	19.15												1.24258
B2	18.76	20.05												1.33793
	18.79	20.07		18.7733	20.12		1.34667		-0.413333		1.33176
	18.77	20.24
B3	17.55	18.68
	17.52	19.05		17.44	18.83		1.39		-0.37		1.29235
	17.25	18.76
B4	19.83	21.12
	19.34	20.78		19.4767	20.8533		1.37667		-0.383333		1.30435
	19.26	20.66
B5	18.86	20.18
	18.82	19.96		18.5867	20.07		1.48333		-0.276667		1.21139
	18.08	20.07
B6	20.64	21.75
	20.34	21.96		20.49	21.8167		1.32667		-0.433333		1.35035
	20.49	21.74
B7	17.9	19.21
	17.95	19.35		17.9067	19.2533		1.34667		-0.413333		1.33176
	17.87	19.2
B8	19.55	20.87
	19.24	20.76		19.4467	20.8967		1.45		-0.31		1.23971
	19.55	21.06

## Sheet: P70S6K2
	gene			average CT			△CT		△△CT		2-△△CT
标本编号	GAPDH	P70S6K2		GAPDH	P70S6K2		P70S6K2		P70S6K2		P70S6K2
A1	17.63	24.02
	17.66	24.29		17.5667	24.22		6.65333		0		1
	17.41	24.35
A2	17.41	24.09
	17.45	24.32		17.4067	24.1867		6.78		0.126667		0.915945
	17.36	24.15
A3	18.68	25.31												P70S6K2
	18.53	25.04		18.63	25.16		6.53		-0.123333		1.08925			1
	18.68	25.13												0.915945
A4	18.08	24.53												1.08925
	17.87	24.87		17.9567	24.5567		6.6		-0.0533333		1.03766			1.03766
	17.92	24.27												0.97041
A5	20.31	27.03												1.07177
	20.48	27.23		20.4433	27.14		6.69667		0.0433333		0.97041			1.06437
	20.54	27.16												0.95705
A6	18.21	24.52												1.37872
	18.42	24.78		18.2067	24.76		6.55333		-0.1		1.07177			1.38831
	17.99	24.98												1.42734
A7	18.22	24.96												1.47768
	18.57	24.97		18.3733	24.9367		6.56333		-0.09		1.06437			1.44727
	18.33	24.88												1.34723
A8	19.34	26.03												1.35035
	19.35	26.32		19.3533	26.07		6.71667		0.0633333		0.95705			1.32256
	19.37	25.86
B1	17.91	24.27
	17.86	23.91		17.88	24.07		6.19		-0.463333		1.37872
	17.87	24.03
B2	18.76	24.89
	18.79	25.03		18.7733	24.9533		6.18		-0.473333		1.38831
	18.77	24.94
B3	17.55	23.37
	17.52	23.65		17.44	23.58		6.14		-0.513333		1.42734
	17.25	23.72
B4	19.83	25.41
	19.34	25.77		19.4767	25.5667		6.09		-0.563333		1.47768
	19.26	25.52
B5	18.86	24.86
	18.82	24.74		18.5867	24.7067		6.12		-0.533333		1.44727
	18.08	24.52
B6	20.64	26.54
	20.34	26.85		20.49	26.7133		6.22333		-0.43		1.34723
	20.49	26.75
B7	17.9	24.43
	17.95	24.04		17.9067	24.1267		6.22		-0.433333		1.35035
	17.87	23.91
B8	19.55	25.67
	19.24	25.83		19.4467	25.6967		6.25		-0.403333		1.32256
	19.55	25.59

## Sheet: Sheet1
						miR-155-5P	1	0.92445	0.90125	1.07923	0.97716	1.05214	1.02337	0.870551	0.3423	0.399611	0.371989	0.326088	0.404254	0.384219	0.300756	0.397768
						RHEB	1	0.948246	1.09429	1.11729	0.974905	1.07425	0.939523	1.10701	1.33484	1.37872	1.40444	1.34102	1.47427	1.46071	1.52274	1.31039
						Rictor	1	0.909618	1.04006	1.09429	1.02574	0.922316	0.968171	1.07177	1.23971	1.33176	1.29235	1.30435	1.21139	1.35035	1.33176	1.23971
						P70S6K2	1	0.915945	1.08925	1.03766	0.97041	1.07177	1.06437	0.95705	1.37872	1.38831	1.42734	1.47768	1.44727	1.34723	1.35035	1.32256
					miR-155-5P	RHEB	Rictor	P70S6K2
					1	1	1	1
					0.92445	0.948246	0.909618	0.915945
					0.90125	1.09429	1.04006	1.08925
					1.07923	1.11729	1.09429	1.03766
					0.97716	0.974905	1.02574	0.97041
					1.05214	1.07425	0.922316	1.07177
					1.02337	0.939523	0.968171	1.06437
					0.870551	1.10701	1.07177	0.95705
					0.97852	1.03194	1.004	1.01331
					0.3423	1.33484	1.23971	1.37872
					0.399611	1.37872	1.33176	1.38831
					0.371989	1.40444	1.29235	1.42734
					0.326088	1.34102	1.30435	1.47768
					0.404254	1.47427	1.21139	1.44727
					0.384219	1.46071	1.35035	1.34723
					0.300756	1.52274	1.33176	1.35035
					0.397768	1.31039	1.23971	1.32256
					0.365873	1.40339	1.28767	1.39243

## Sheet: mir-155
	gene			average Ct			△CT		△△CT		2-△△CT
sample	U6	miR-155-5P		U6	miR-155-5P		miR-155-5P		miR-155-5P		miR-155-5P
A1	19.63	23.6
	19.66	23.37		19.5667	23.5367		3.97		0		1
	19.41	23.64												miR-155-5P	RHEB	Rictor	P70S6K2
A2	18.41	22.45											M+AAV	1	1	1	1
	18.45	22.62		18.4067	22.49		4.08333		0.113333		0.92445			0.92445	0.948246	0.909618	0.915945
	18.36	22.4												0.90125	1.09429	1.04006	1.08925
A3	18.68	22.72												1.07923	1.11729	1.09429	1.03766
	18.53	22.78		18.63	22.75		4.12		0.15		0.90125			0.97716	0.974905	1.02574	0.97041
	18.68	22.75												1.05214	1.07425	0.922316	1.07177
A4	18.08	21.77												1.02337	0.939523	0.968171	1.06437
	17.87	21.83		17.9567	21.8167		3.86		-0.11		1.07923			0.870551	1.10701	1.07177	0.95705
	17.92	21.85											M+NC	0.3423	1.33484	1.23971	1.37872
A5	17.31	21.52												0.399611	1.37872	1.33176	1.38831
	17.48	21.38		17.4433	21.4467		4.00333		0.0333333		0.97716			0.371989	1.40444	1.29235	1.42734
	17.54	21.44												0.326088	1.34102	1.30435	1.47768
A6	18.21	22.1												0.404254	1.47427	1.21139	1.44727
	18.42	21.92		18.2067	22.1033		3.89667		-0.0733333		1.05214			0.384219	1.46071	1.35035	1.34723
	17.99	22.29												0.300756	1.52274	1.33176	1.35035
A7	18.22	22.32												0.397768	1.31039	1.23971	1.32256
	18.57	22.4		18.3733	22.31		3.93667		-0.0333333		1.02337
	18.33	22.21
A8	19.34	23.69
	19.35	23.53		19.3533	23.5233		4.17		0.2		0.870551
	19.37	23.35
B-1	17.91	23.37
	17.86	23		17.88	23.3967		5.51667		1.54667		0.3423
	17.87	23.82
B-2	18.76	23.97
	18.79	23.88		18.7733	24.0667		5.29333		1.32333		0.399611
	18.77	24.35
B-3	17.55	22.77
	17.52	22.85		17.44	22.8367		5.39667		1.42667		0.371989
	17.25	22.89
B-4	17.83	22.86
	17.34	22.94		17.4767	23.0633		5.58667		1.61667		0.326088
	17.26	23.39
B-5	18.86	23.96
	18.82	23.89		18.5867	23.8633		5.27667		1.30667		0.404254
	18.08	23.74
B-6	18.64	23.95
	18.34	23.77		18.49	23.84		5.35		1.38		0.384219
	18.49	23.8
B-7	17.9	23.9
	17.95	23.52		17.9067	23.61		5.70333		1.73333		0.300756
	17.87	23.41
B-8	19.55	24.61
	19.24	24.64		19.4467	24.7467		5.3		1.33		0.397768
	19.55	24.99
