# Supplementary material for: miR-155-5p upregulation ameliorates myocardial insulin resistance via mTOR signaling in chronic alcohol drinking rats
Source: PeerJ. 2021 Apr 5;9:e10920. doi: 10.7717/peerj.10920 (PMC8029671; doi:10.7717/peerj.10920)
Supplement: Supplemental Information 5 [file peerj-09-10920-s005.zip]

Archive with 67 entries (59 files):
- data/
- data/B │1⁄4/
- data/B │1⁄4/AAV/
- data/B │1⁄4/AAV NC/
- data/B │1⁄4/AAV NC/B-1.JPG
- data/B │1⁄4/AAV NC/B-2.JPG
- data/B │1⁄4/AAV NC/B-3.JPG
- data/B │1⁄4/AAV NC/B-4.JPG
- data/B │1⁄4/AAV NC/B-5.JPG
- data/B │1⁄4/AAV NC/B-6.JPG
- data/B │1⁄4/AAV NC/B-7.JPG
- data/B │1⁄4/AAV NC/B-8.JPG
- data/B │1⁄4/AAV/A-1.JPG
- data/B │1⁄4/AAV/A-2.JPG
- data/B │1⁄4/AAV/A-3.JPG
- data/B │1⁄4/AAV/A-4.JPG
- data/B │1⁄4/AAV/A-5.JPG
- data/B │1⁄4/AAV/a-6.JPG
- data/B │1⁄4/AAV/a-7.JPG
- data/B │1⁄4/AAV/A8.JPG
- data/B │1⁄4/control/
- data/B │1⁄4/control/A1.JPG
- data/B │1⁄4/control/A2.JPG
- data/B │1⁄4/control/A3.JPG
- data/B │1⁄4/control/A4.JPG
- data/B │1⁄4/control/A5.JPG
- data/B │1⁄4/control/A6.JPG
- data/B │1⁄4/model/
- data/B │1⁄4/model/B1.JPG
- data/B │1⁄4/model/B2.JPG
- data/B │1⁄4/model/B3.JPG
- data/B │1⁄4/model/B4.JPG
- data/B │1⁄4/model/B5.JPG
- data/B │1⁄4/model/B6.JPG
- data/c and model/
- data/c and model/GAPDH.tif
- data/c and model/P70S6K2.tif
- data/c and model/p-IRS1  -2.tif
- data/c and model/p-IRS1.tif
- data/c and model/RHEB.tif
- data/c and model/RHEB-2.tif
- data/c and model/Rictor.tif
- data/c and model/╡π╤∙╦│╨≥.txt
- data/M MAAV AAVNC/
- data/M MAAV AAVNC/GAPDH -2.tif
- data/M MAAV AAVNC/GAPDH -3.tif
- data/M MAAV AAVNC/GAPDH -4.tif
- data/M MAAV AAVNC/GAPDH.jpg
- data/M MAAV AAVNC/GAPDH.tif
- data/M MAAV AAVNC/GLUT4.jpg
- data/M MAAV AAVNC/P70S6K2 -2.tif
- data/M MAAV AAVNC/P70S6K2 -3.tif
- data/M MAAV AAVNC/P70S6K2 -4.tif
- data/M MAAV AAVNC/P70S6K2 -5.tif
- data/M MAAV AAVNC/P70S6K2.tif
- data/M MAAV AAVNC/p-IRS1 -2.tif
- data/M MAAV AAVNC/p-IRS1 -3.tif
- data/M MAAV AAVNC/p-IRS1 -4.tif
- data/M MAAV AAVNC/p-IRS1.tif
- data/M MAAV AAVNC/RHEB -2.tif
- data/M MAAV AAVNC/RHEB -3.tif
- data/M MAAV AAVNC/RHEB -4.tif
- data/M MAAV AAVNC/RHEB.tif
- data/M MAAV AAVNC/RICHOR 2.tif
- data/M MAAV AAVNC/RICHOR -3.tif
- data/M MAAV AAVNC/RICHOR -4.tif
- data/M MAAV AAVNC/RICHOR.tif
