# Supplementary material for: miR-155-5p upregulation ameliorates myocardial insulin resistance via mTOR signaling in chronic alcohol drinking rats
Source: PeerJ. 2021 Apr 5;9:e10920. doi: 10.7717/peerj.10920 (PMC8029671; doi:10.7717/peerj.10920)
Supplement: Supplemental Information 5 [file peerj-09-10920-s005.zip › data/c and model/╡π╤∙╦│╨≥.txt]

µãÑùË³Ðò£º¿Õ°×1£¬Ä£ÐÍ1£¬¿Õ°×2£¬Ä£ÐÍ2£¬¿Õ°×3£¬Ä£ÐÍ3£¬¿Õ°×4£¬Ä£ÐÍ4£¬¿Õ°×5£¬Ä£ÐÍ5£¬¿Õ°×6£¬Ä£ÐÍ6
